# Supplementary material for: Costs of Testing for Ocular Chlamydia trachomatis Infection Compared to Mass Drug Administration for Trachoma in The Gambia: Application of Results from the PRET Study
Source: PLoS Negl Trop Dis. 2015 Apr 22;9(4):e0003670. doi: 10.1371/journal.pntd.0003670 (PMC4406756; doi:10.1371/journal.pntd.0003670)
Supplement: S1 Table — (XLS) [file pntd.0003670.s001.xls]

## Sheet: Sheet1
	BASE STRATEGY: 3 ROUNDS OF MDA	DISCONTINUE BASED ON TESTING EACH EA AFTER 1 ROUND OF MDA	DISCONTINUE BASED ON TESTING A SAMPLE OF 8 EAS AFTER ONE ROUND OF MDA	DISCONTINUE BASED ON EXAMINING A SAMPLE OF 18 EAs AFTER ONE ROUND	DONT START BASED ON TESTING IN 8 EAS
Census training cost	108.79	108.79	108.79	108.79	108.79
Census cost per EA	103.24	103.24	103.24	103.24	103.24
Number of EAs requiring census	102	102	102	102	8
Estimated census cost in the sub-district(study area)	10639.3	10639.3	10639.3	10639.3	934.71
Census cost per head	0.158	0.158	0.158	0.158	0.014
MDA round cost per EA	227.73	227.73	227.73	227.73
MDA round cost per head	0.346	0.346	0.346	0.346
Estimated MDA cost per round in the sub district(study area)	23228.5	23228.5	23228.5	23228.5
Number of MDA rounds	3	1	1	1
Total cost of MDA for the strategy	69685.4	23228.5	23228.5	23228.5
Total cost per head	1.038	0.346	0.346	0.346
Cost of examining 100 children per child examined
Cost of examining 100 children per EA
Cost of examining 100 children per head of EA population
Number of EAs examined for the strategy
Cost per head of the subdistrict population
Total cost of examination for the strategy
Cost of examining and testing 100 children per EA		796.9	796.9	243.82	796.9
Cost of examining and testing 100 children per child examined		7.969	7.969	2.4382	7.969
Number of EAs examined and tested for the strategy		102	8	18	8
Cost of examination and testing in the strategy		81283.8	6375.2	4388.76	6375.2
Cost of examination and testing for the strategy per head		1.21	0.095	0.065	0.095
TOTAL COST OF STRATEGY IN THE SUBDISTRICT	80324.7	115152	40242.9	38256.5	7309.91
Cost per head of the subdistrict population	1.196	1.715	0.599	0.57	0.109
